# Supplementary material for: Modifications of the endosomal compartment in peripheral blood mononuclear cells and fibroblasts from Alzheimer's disease patients
Source: Transl Psychiatry. 2015 Jul 7;5(7):e595–. doi: 10.1038/tp.2015.87 (PMC5068716; doi:10.1038/tp.2015.87)
Supplement: Supplementary Table [file tp201587x2.xls]

## Sheet: Feuil1
Group	MEN (sd)	MEV (sd)	CDR	sex (2=f)	age	MMS	APOE	PIB global	precuneus
Ct	30 (12,4)	241,7 (81,9)	0	1	71	29	0	1.3	1.3
Ct	23,9 (9,3)	232,3 (74,2)	0	2	73	29	0	MD	MD
Ct	18,5 (7,7)	210,8 (75,4)	0	2	73	30	0	1.2	1.2
Ct	14,6 (5,6)	189,1 (45,2)	0	1	52	30	0	MD	MD
Ct	15,8 (8,1)	291,6 (115,9)	0	2	86	28	1	1.4	1.7
Ct	18,7 (8,1)	336,9 (256,3)	0	1	70	29	0	1.2	1.3
Ct	58,4 (13,1)	158 (25,9)	0	2	77	28	0	1.2	1.2
Ct	14,9 (6,4)	233,8 (82,8)	0	1	56	30	0	1.1	1.1
Ct	16,8 (6,6)	229,4 (96,3)	0	2	66	30	0	1.1	1.1
Ct	13,6 (5,8)	317,1 (181,4)	0	1	53	30	0	MD	1.3
Ct	14,1 (8,6)	273,9 (58,1)	0	1	54	27	1	1.2	1.3
Ct	10,7 (6)	262,1 (120,5)	0	2	53	28	0	1.2	1.2
Ct	31 (5,9)	168,6 (80,4)	0	2	78	29	0	1.2	1.2
Ct	13,1 (9,9)	124,3 (70,2)	0	1	66	30	0	1.3	1.3
Ct	20,1 (8)	264,9 (87,1)	0	2	63	30	0	1.3	1.3
Ct	20,2 (17,8)	147,7 (36,8)	0	2	76	29	0	1.2	1.3
Ct	13,9 (7,1)	193,1 (63,9)	0	2	62	30	0	1.1	1.2
Ct	50,5 (8,7)	145,9 (25,5)	0	2	73	30	0	1.4	1.5
Ct	21,3 (7,8)	169,4 (53,2)	0	2	70	30	0	1.2	MD
Ct	19,7 (11,1)	203 (48,8)	0	2	66	30	0	1.2	1.3
Ct	21,7 (5,7)	208 (48,9)	0	1	66	29	0	1.3	1.3
Ct	26,8 (11,8)	185,1 (24,5)	0	1	51	30	MD	MD	MD
Ct	29,2 (8)	156 (24,8)	0	1	86	28	MD	MD	MD
AD-MCI	13,1 (7,6)	322,6 (115,3)	0.5	1	82	24	0	MD	MD
AD-MCI	14 (6,8)	284,3 (91,1)	0.5	2	52	20	2	2.8	2.9
AD-MCI	18,9 (9,5)	256,1 (91,1)	0.5	2	80	25	1	3.1	3.4
AD-MCI	31,8 (7,8)	189,2 (107,2)	0.5	2	66	27	0	2.1	2.5
AD-MCI	22,7 (7,1)	209,9 (76,7)	0.5	2	54	22	1	2.6	2.9
AD-MCI	10,9 (12,8)	285,7 (110)	0.5	2	70	21	0	3	3.1
AD-MCI	16 (6,3)	199 (66,2)	0.5	1	68	30	1	2.4	2.7
AD-MCI	11,8 (3,6)	274,9 (126,5)	0.5	2	59	21	2	2.1	2.3
AD-MCI	15,1 (5,7)	268,3 (130,4)	0.5	1	75	26	2	3.1	3.2
AD-MCI	13,4 (8,1)	328 (153,7)	0.5	1	68	23	2	3.6	4
AD-MCI	17,8 (10,5)	183,7 (69)	0.5	2	62	26	0	2.7	3.1
AD-MCI	35,4 (3,8)	131,8 (27)	0.5	1	69	22	0	3.4	3.9
AD-MCI	32,6 (6,5)	140 (25,8)	0.5	2	53	22	0	2.7	2.9
AD-MCI	26 (8,6)	253,4 (146,6)	0.5	1	56	18	1	3.1	3.4
AD-MCI	16,9 (5)	217,9 (41,7)	0.5	2	68	21	1	2.3	2.4
AD-MCI	16,1 (14,1)	95,7 (28)	0.5	1	71	23	0	3.1	3.8
AD-MCI	18,7 (11,9)	156,5 (42,1)	0.5	2	82	20	1	2.2	2.5
AD-MCI	19,2 (7,6)	185,6 (29,3)	0.5	2	68	25	1	2.9	3.1
AD-MCI	14 (13,4)	185,6 (58)	0.5	1	55	23	2	2.5	2.6
AD-MCI	39,4 (7,8)	160,3 (34,3)	0.5	1	72	24	2	2.2	2.5
AD-MCI	11,6 (5,6)	184,9 (176,2)	0.5	2	82	23	1	2.8	3.1
AD-MCI	19 (6,1)	219,5 (77,8)	0.5	2	79	26	1	3.1	3.4
AD-MCI	19,4 (8,4)	204,3 (46,8)	0.5	2	55	20	MD	2.3	2.5
AD-MCI	36,7 (8,2)	157,9 (59,6)	0.5	1	76	27	MD	MD	MD
AD-MCI	13,2 (5,7)	274,8 (73,1)	0.5	1	70	28	MD	2.89	MD
AD-D	12,3 (5,5)	383,2 (192,9)	1	1	91	22	2	3.2	MD
AD-D	32,7 (25)	184,1 (65,6)	1	2	60	14	0	2.4	2.8
AD-D	15,7 (6,1)	325,5 (157,2)	1	1	77	21	0	2	2.4
AD-D	18,3 (10,4)	274,8 (138,6)	1	2	81	17	0	2.9	3.5
AD-D	12,4 (6,7)	287,3 (110,6)	1	1	67	8	0	4.2	4.6
AD-D	9,8 (12,4)	291,6 (115,7)	1	1	58	7	2	2.6	MD
AD-D	12 (5,6)	351,9 (192,8)	1	1	80	18	0	3.8	4.6
AD-D	13,1 (8,3)	267,5 (92,2)	1	1	64	16	1	3.1	3.4
AD-D	14,9 (9,1)	291,4 (74)	1	2	86	21	1	3.3	3.9
AD-D	16,9 (7)	255,3 (82,5)	1	2	51	4	1	2.9	3.1
AD-D	9,4 (12,9)	211,4 (111,4)	1	1	60	22	1	3.1	3.2
AD-D	17,8 (8,2)	189,1 (94,5)	1	2	58	14	0	MD	MD
AD-D	11 (7,8)	291,6 (91,6)	1	2	59	12	0	2.4	2.7
AD-D	13,9 (7,4)	251,5 (114,5)	1	2	61	17	0	2.5	2.8
AD-D	34,4 (9,3)	115,5 (27,8)	1	1	76	15	0	2.2	2.5
AD-D	40,9 (10,6)	150,3 (27,5)	1	2	57	9	2	2.3	2.6
AD-D	30,4 (11,4)	153,6 (33,9)	1	2	71	19	1	2.1	2.3
AD-D	28,4 (7,7)	159,5 (33,6)	1	1	70	17	2	2.2	2.4
AD-D	25,6 (18,7)	215 (70,3)	1	2	81	15	1	2.1	2.3
AD-D	25,7 (9,2)	149 (28,4)	1	1	64	21	0	MD	MD
AD-D	27,7 (15,5)	171,1 (27,9)	1	2	90	17	0	MD	MD
AD-D	35 (14)	186,3 (51,9)	1	1	76	17	1	MD	MD
AD-D	46,1 (14)	221,7 (54,7)	1	2	59	12	2	MD	MD
